# Supplementary material for: Cross-cultural validation of the decisional balance scale in exercise across countries
Source: PLoS One. 2021 Sep 30;16(9):e0257511. doi: 10.1371/journal.pone.0257511 (PMC8483328; doi:10.1371/journal.pone.0257511)
Supplement: S1 Text — (TXT) [file pone.0257511.s001.txt]

ID country DB1 DB2 DB3 DB4 DB5 DB6 DB7 DB8 DB9 DB10
1	1	3	3	3	3	5	3	3	2	1	2
2	1	4	4	4	4	4	2	1	1	1	1
3	1	4	5	3	2	3	2	1	2	1	1
4	1	5	5	2	4	4	2	1	1	1	2
5	1	4	3	5	5	5	3	2	1	1	1
6	1	3	3	3	2	2	2	2	1	1	1
7	1	5	5	4	5	5	3	1	1	1	4
8	1	2	3	4	4	4	2	1	1	1	1
9	1	5	5	5	5	5	1	1	1	1	2
10	1	5	4	4	5	4	2	1	1	1	1
11	1	2	3	3	4	3	1	3	3	1	1
12	1	4	5	3	3	4	2	2	1	1	2
13	1	5	4	5	3	5	2	2	1	1	2
14	1	4	4	1	4	1	3	2	1	1	1
15	1	4	4	4	4	3	2	1	2	1	1
16	1	5	5	4	5	5	2	2	2	2	1
17	1	3	4	4	3	4	4	1	1	1	1
18	1	3	4	4	4	4	3	3	3	2	2
19	1	5	2	3	3	4	2	2	5	1	2
20	1	5	5	5	5	5	2	3	3	1	4
21	1	5	5	4	4	4	1	2	1	1	1
22	1	3	3	3	4	5	1	1	3	2	1
23	1	3	5	5	5	4	1	1	2	1	2
24	1	4	4	4	3	3	2	2	3	1	2
25	1	3	4	3	3	4	2	1	2	1	3
26	1	4	4	5	4	2	2	2	2	1	2
27	1	4	4	4	5	5	2	1	2	1	2
28	1	2	3	3	4	4	3	2	2	3	1
29	1	4	5	4	4	3	2	1	1	1	3
30	1	4	5	4	4	4	1	1	1	1	1
31	1	5	5	4	3	5	1	1	2	1	1
32	1	4	4	4	4	5	2	1	2	1	2
33	1	4	5	4	5	4	1	1	1	1	1
34	1	4	3	2	4	5	2	2	2	1	3
35	1	3	4	3	2	3	5	3	2	1	3
36	1	3	3	5	2	2	3	3	4	2	3
37	1	3	4	4	5	4	3	1	3	1	2
38	1	2	2	3	2	2	5	5	5	3	3
39	1	5	5	3	5	4	1	3	1	1	2
40	1	3	3	3	3	3	2	2	1	1	2
41	1	3	4	5	5	5	2	1	2	1	2
42	1	4	3	3	3	4	2	1	1	1	2
43	1	5	5	5	5	5	1	1	1	1	1
44	1	5	5	5	5	5	5	1	3	1	2
45	1	5	5	5	3	4	2	2	1	1	2
46	1	5	5	4	4	4	2	1	2	2	2
47	1	3	3	4	3	4	2	2	2	1	2
48	1	3	3	3	1	3	3	5	5	1	3
49	1	3	4	4	3	5	2	3	2	2	3
50	1	3	3	4	3	3	2	2	2	1	2
51	1	5	5	5	1	1	1	4	1	3	1
52	1	3	3	4	3	4	3	2	4	3	3
53	1	3	4	3	4	4	3	3	3	3	4
54	1	3	4	4	3	4	2	2	1	1	1
55	1	4	4	3	3	3	3	2	4	4	3
56	1	3	3	3	3	4	3	2	2	1	2
57	1	4	5	5	4	3	2	2	3	2	2
58	1	4	4	4	3	4	2	1	1	1	2
59	1	5	5	4	3	4	2	2	4	1	1
60	1	3	4	2	3	3	3	4	3	4	3
61	1	4	4	4	3	4	2	1	2	1	2
62	1	4	4	3	2	3	1	3	1	1	1
63	1	5	5	5	4	4	1	1	2	1	2
64	1	5	5	4	3	4	1	1	1	1	2
65	1	5	4	5	5	3	3	5	4	3	1
66	1	4	4	3	2	2	3	2	2	2	4
67	1	4	4	4	2	3	3	2	1	1	1
68	1	4	4	4	4	4	2	2	2	1	1
69	1	4	4	4	4	4	2	2	2	1	2
70	1	4	4	5	3	4	4	3	2	2	1
71	1	4	4	4	3	3	2	1	2	1	2
72	1	5	5	4	5	4	1	2	3	1	4
73	1	4	4	5	5	5	5	4	4	3	5
74	1	4	4	4	2	3	3	4	4	2	1
75	1	4	5	5	1	3	3	2	3	1	1
76	1	5	5	5	1	4	2	2	3	3	2
77	1	4	4	3	3	2	2	2	2	1	1
78	1	4	4	3	4	4	3	4	4	1	1
79	1	5	5	5	4	4	1	2	4	1	2
80	1	4	4	4	4	4	2	2	1	1	2
81	1	4	3	3	3	4	4	3	3	2	2
82	1	4	5	5	3	4	3	3	4	1	2
83	1	4	5	3	4	5	2	1	1	1	2
84	1	3	3	3	3	3	4	4	1	1	2
85	1	5	5	4	3	5	2	4	5	1	4
86	1	4	4	3	3	3	1	1	2	1	1
87	1	4	4	4	4	4	2	1	2	1	1
88	1	4	4	4	4	4	2	2	3	2	1
89	1	4	4	5	1	3	2	1	1	1	1
90	1	4	4	4	4	3	2	2	2	1	2
91	1	3	4	3	2	3	1	1	2	1	1
92	1	4	4	4	2	4	2	1	1	2	1
93	1	3	3	4	3	2	2	2	2	1	2
94	1	4	4	3	4	5	2	1	2	1	2
95	1	4	5	3	2	3	1	1	2	1	2
96	1	5	5	5	5	5	1	2	1	1	1
97	1	4	4	3	3	2	2	2	2	2	1
98	1	4	4	3	3	3	3	2	2	2	2
99	1	3	4	4	3	3	1	1	2	1	2
100	1	4	5	4	4	3	2	4	3	1	2
101	1	5	5	5	5	5	1	3	1	1	2
102	1	4	4	3	3	3	2	2	2	1	2
103	1	3	3	4	3	3	2	2	2	2	2
104	1	4	4	5	5	5	2	2	3	1	2
105	1	4	4	2	2	3	1	2	1	1	1
106	1	4	4	4	4	4	4	4	4	4	4
107	1	4	4	3	2	3	2	2	3	1	2
108	1	3	4	2	4	4	4	2	3	2	3
109	1	3	2	2	1	2	3	3	3	1	1
110	1	5	5	4	1	4	3	4	1	4	2
111	1	4	4	4	3	2	4	3	2	1	2
112	1	4	5	4	3	4	2	2	2	1	4
113	1	4	5	4	4	4	2	2	2	1	3
114	1	5	5	5	5	4	2	1	2	3	1
115	1	4	5	5	3	4	2	2	1	1	2
116	1	4	4	4	4	4	3	3	2	1	2
117	1	3	4	1	1	1	3	2	1	2	3
118	1	4	4	4	4	4	2	2	2	1	3
119	1	5	5	4	5	5	2	1	1	1	2
120	1	4	4	3	3	4	3	2	2	1	1
121	1	2	1	3	1	2	3	2	3	1	1
122	1	4	2	1	1	4	2	2	3	1	2
123	1	4	5	5	4	5	2	3	1	1	2
124	1	4	5	5	4	4	1	2	1	1	1
125	1	4	4	3	3	3	2	1	2	1	1
126	1	4	5	3	3	3	2	2	3	1	2
127	1	4	4	4	3	3	1	3	2	1	1
128	1	3	5	5	5	5	3	3	3	1	3
129	1	4	4	4	3	2	3	2	2	1	1
130	1	4	4	5	4	4	2	1	2	1	2
131	1	4	4	4	2	4	2	1	1	1	1
132	1	4	4	4	2	4	3	4	3	1	4
133	1	4	4	4	4	4	2	2	4	5	1
134	1	4	4	4	2	3	2	2	2	1	2
135	1	5	5	5	4	4	3	2	1	1	1
136	1	4	4	4	4	4	2	1	1	1	1
137	1	4	5	4	2	4	1	1	2	1	3
138	1	5	5	4	3	4	2	2	1	1	2
139	1	4	4	3	2	2	3	2	3	2	2
140	1	5	5	4	4	5	2	1	2	1	2
141	1	4	4	4	3	3	2	2	3	2	3
142	1	4	4	4	3	4	2	2	3	1	2
143	1	4	4	2	4	4	1	1	1	1	2
144	1	4	4	3	3	4	2	2	2	2	1
145	1	5	5	4	4	4	1	2	4	2	2
146	1	2	3	3	2	2	2	1	1	1	1
147	1	2	3	3	2	1	3	1	2	1	2
148	1	4	4	3	4	4	3	2	2	1	1
149	1	3	3	4	4	4	3	4	3	3	2
150	1	3	3	4	3	3	2	2	2	2	2
151	1	3	4	4	2	3	1	1	1	1	2
152	1	3	3	4	4	4	3	4	3	4	3
153	1	4	4	4	4	4	3	2	1	1	2
154	1	4	4	4	4	4	3	2	2	1	1
155	1	3	3	3	2	2	2	2	2	3	2
156	1	2	4	2	3	2	4	3	4	1	3
157	1	4	4	4	2	3	2	2	1	1	2
158	1	4	3	3	2	3	3	1	2	3	2
159	1	4	4	5	3	4	2	2	1	1	2
160	1	4	3	5	3	4	3	1	1	1	1
161	1	5	2	2	3	3	2	1	1	1	1
162	1	5	4	4	2	2	2	1	1	1	2
163	1	4	4	4	4	5	2	1	2	1	1
164	1	3	3	3	2	2	4	3	2	2	3
165	1	4	4	3	2	3	3	2	2	1	2
166	1	4	2	5	3	1	2	2	1	1	1
167	1	5	5	5	5	5	1	1	3	1	5
168	1	4	5	4	3	4	2	1	1	1	1
169	1	4	4	5	4	4	2	2	2	1	2
170	1	4	5	3	4	5	1	1	1	1	2
171	1	4	4	2	2	2	1	1	1	1	2
172	1	4	3	3	3	2	2	2	1	1	2
173	1	5	5	5	5	5	3	2	1	1	3
174	1	3	4	4	3	3	3	2	1	1	1
175	1	3	4	3	2	2	3	2	1	1	1
176	1	3	4	3	4	3	4	2	1	1	3
177	1	4	4	4	3	3	2	1	1	1	1
178	1	3	3	2	2	3	4	2	1	1	3
179	1	3	3	2	5	3	5	2	2	1	2
180	1	5	5	2	2	2	1	3	3	2	2
181	1	3	3	4	4	4	3	2	4	1	2
182	1	3	3	2	2	1	1	1	1	1	1
183	1	3	4	4	3	5	2	1	1	1	1
184	1	3	4	2	4	4	2	1	1	1	1
185	1	4	4	2	3	2	2	2	1	1	2
186	1	4	4	5	2	3	2	1	1	1	1
187	1	4	4	4	4	4	2	1	3	1	2
188	1	4	4	1	3	3	2	2	1	2	2
189	1	2	2	4	2	2	2	2	2	1	2
190	1	4	4	4	3	3	3	3	2	1	2
191	1	3	3	3	4	4	2	2	3	2	2
192	1	3	3	3	3	3	2	3	2	1	2
193	1	4	4	3	4	4	3	3	2	1	3
194	1	4	4	4	2	3	2	1	1	2	2
195	1	2	4	4	4	4	2	2	4	1	3
196	1	2	3	4	3	3	3	2	2	1	4
197	1	3	3	3	1	1	1	1	2	1	3
198	1	4	5	2	4	4	2	2	2	1	1
199	1	4	4	2	4	3	3	1	2	2	3
200	1	4	5	5	4	4	3	4	4	4	4
201	1	4	4	4	5	5	2	2	1	1	1
202	1	2	2	5	1	2	2	2	4	1	2
203	1	5	5	4	3	4	3	1	1	1	2
204	1	2	3	3	3	4	3	2	2	1	2
205	1	3	4	3	4	3	4	2	2	1	2
206	1	3	2	3	3	3	3	3	3	1	3
207	1	3	4	3	4	3	3	2	2	1	2
208	1	4	3	3	3	3	2	2	3	1	3
209	1	4	4	4	4	4	3	2	2	1	1
210	1	3	3	3	3	3	3	3	3	2	1
211	1	2	2	2	1	1	2	1	2	1	3
212	1	5	5	3	4	4	2	3	2	1	1
213	1	4	4	4	3	3	3	4	4	1	2
214	1	3	4	4	4	4	2	1	1	1	1
215	1	4	4	4	2	3	3	4	5	2	2
216	1	2	4	4	4	4	2	1	2	2	1
217	1	5	5	5	2	4	4	2	4	2	1
218	1	4	5	5	3	2	2	1	1	2	1
219	1	4	4	2	4	2	3	1	2	1	4
220	1	4	4	4	4	4	2	2	2	2	2
221	1	4	4	5	5	5	2	2	1	1	1
222	1	4	4	5	3	3	2	2	2	1	2
223	1	3	3	1	3	3	2	2	2	1	1
224	1	4	4	4	3	4	3	3	3	1	3
225	1	2	2	4	3	4	3	2	2	2	3
226	1	3	3	4	4	4	2	2	2	1	3
227	1	4	4	4	4	4	1	1	1	1	1
228	1	5	5	5	5	5	1	4	4	2	4
229	1	3	3	4	4	4	3	4	3	2	4
230	1	3	3	2	2	3	3	3	3	3	3
231	1	3	4	4	3	2	2	2	4	4	3
232	1	4	4	4	4	4	2	2	2	1	2
233	1	4	4	4	4	5	2	3	1	1	2
234	1	4	4	4	3	4	4	3	3	4	4
235	1	4	4	3	4	4	5	4	4	4	4
236	1	4	3	3	4	5	3	3	3	5	3
237	1	4	3	5	5	5	3	3	3	3	3
238	1	5	4	3	3	4	3	5	3	3	3
239	1	4	4	4	4	2	2	1	2	1	2
240	1	4	3	4	3	4	3	4	3	4	3
241	1	5	5	5	5	2	3	2	2	1	2
242	1	3	5	5	5	5	2	3	2	1	3
243	1	5	5	5	5	5	5	2	2	2	1
244	1	4	3	3	4	5	5	1	1	1	1
245	1	4	4	4	4	4	2	2	1	1	2
246	1	3	4	5	1	3	2	2	2	1	2
247	1	3	4	5	1	3	2	2	2	1	2
248	1	3	4	5	1	3	2	2	2	1	2
249	1	4	4	4	4	3	2	1	4	4	3
250	1	3	3	3	2	3	4	4	3	4	3
251	1	5	5	5	5	5	5	2	2	3	3
252	1	1	5	5	5	5	2	3	2	1	2
253	1	3	3	3	3	3	3	3	3	3	3
254	1	4	4	4	3	3	2	4	4	2	4
255	1	2	2	3	3	2	3	2	2	2	2
256	1	4	4	4	4	5	2	2	3	1	1
257	1	4	4	3	3	4	3	3	4	2	2
258	1	2	3	2	3	4	2	2	2	2	3
259	1	4	4	3	3	2	2	1	2	1	2
260	1	4	4	4	3	1	2	1	3	2	4
261	1	4	4	4	3	2	2	3	4	4	4
262	1	3	4	3	3	3	2	1	2	1	1
263	1	4	4	5	3	3	2	2	2	1	2
264	1	3	4	2	3	3	3	2	2	2	2
265	1	3	4	4	4	4	3	2	2	1	2
266	1	2	2	4	2	2	2	2	1	1	2
267	1	3	1	3	1	1	5	2	1	1	3
268	1	3	3	3	4	4	2	3	3	3	4
269	1	3	2	4	1	1	2	3	3	1	2
270	1	4	4	4	4	4	2	2	2	1	2
271	1	3	3	4	4	4	3	2	3	1	3
272	1	3	3	4	4	4	4	2	3	1	1
273	1	4	4	3	4	4	3	2	3	2	2
274	1	4	4	4	3	2	2	1	1	1	2
275	1	4	3	3	3	3	3	2	2	1	3
276	1	5	5	5	5	5	4	2	1	1	3
277	1	3	4	4	4	4	3	2	2	1	2
278	1	3	3	3	4	3	2	1	2	1	2
279	1	5	5	5	4	2	2	2	1	1	2
280	1	3	3	2	2	2	3	2	1	1	1
281	1	4	3	4	3	4	3	2	2	3	4
282	1	3	4	4	4	4	2	4	4	1	2
283	1	4	4	4	2	2	3	2	1	1	2
284	1	3	3	3	4	4	2	1	2	1	2
285	1	3	3	3	3	3	3	3	3	3	3
286	1	5	5	5	5	5	3	2	2	1	2
287	1	3	4	4	4	4	3	3	3	2	3
288	1	3	3	3	3	3	2	2	2	1	3
289	1	5	5	5	4	4	2	1	1	1	2
290	1	3	3	4	4	3	3	1	1	1	2
291	1	5	5	5	4	4	1	1	2	1	2
292	1	3	4	4	4	4	2	2	2	1	2
293	1	5	5	5	4	4	2	1	2	1	2
294	1	4	4	4	4	4	1	1	1	1	2
295	1	4	5	4	4	4	3	4	2	2	3
296	1	3	4	3	3	4	2	1	1	1	2
297	1	5	5	5	2	2	1	1	1	1	1
298	1	4	5	4	3	3	2	1	1	1	2
299	1	4	4	4	4	3	2	2	3	2	1
300	1	3	3	4	2	2	2	2	5	1	3
301	1	4	5	3	4	5	1	1	2	1	1
302	1	3	3	3	2	3	2	1	1	1	1
303	1	2	4	4	3	5	1	1	3	1	3
304	1	4	4	5	4	5	3	2	2	1	3
305	1	3	4	4	4	5	3	2	3	2	1
306	1	4	4	4	4	5	2	1	2	1	2
307	1	4	5	4	5	5	1	1	2	3	3
308	1	5	5	5	5	4	1	1	3	1	2
309	1	4	5	3	5	4	2	1	2	1	1
310	1	5	5	4	3	5	1	4	3	1	3
311	1	3	5	2	5	5	2	2	2	1	2
312	1	4	4	2	3	3	3	2	1	1	2
313	1	4	5	5	4	3	3	2	2	1	2
314	1	5	5	5	5	5	4	5	5	1	5
315	1	4	4	3	4	4	2	2	3	1	4
316	1	3	3	4	3	5	1	2	2	1	1
317	1	2	2	3	3	3	2	3	3	1	3
318	1	4	5	5	5	3	2	4	2	1	3
319	1	4	5	5	5	3	2	4	2	1	3
320	1	3	4	3	3	2	3	4	4	3	3
321	1	4	5	3	4	4	2	2	3	1	2
322	1	5	5	3	2	4	2	1	3	1	3
323	1	4	4	4	2	3	2	1	2	1	2
324	1	3	4	3	3	3	2	2	2	1	2
325	1	5	4	5	5	4	3	2	3	1	5
326	1	5	5	3	5	4	3	3	1	1	3
327	1	5	5	5	5	5	2	2	3	1	3
328	1	3	3	4	4	4	3	2	2	3	2
329	1	4	4	4	4	4	1	1	1	1	2
330	1	4	4	4	2	4	1	1	1	1	1
331	1	5	5	3	3	4	2	1	3	3	5
332	1	4	4	3	3	4	2	1	2	4	2
333	1	3	3	3	4	4	4	3	3	1	3
334	1	4	4	3	2	2	2	2	2	2	4
335	1	3	4	2	1	3	2	3	4	1	2
336	1	4	3	3	4	4	2	2	4	4	3
337	1	5	5	5	5	5	5	4	1	1	1
338	1	4	3	3	3	3	4	3	3	1	2
339	1	4	3	3	2	2	1	1	3	1	2
340	1	4	4	3	4	4	1	2	1	2	1
341	1	5	4	5	4	4	2	2	4	1	1
342	1	3	4	3	3	3	2	2	2	1	1
343	1	4	4	4	3	4	3	4	2	1	2
344	1	4	4	4	3	4	1	3	3	1	1
345	1	3	4	3	3	2	3	2	2	2	2
346	1	5	5	5	5	5	2	1	1	1	2
347	1	4	4	4	2	4	2	2	3	4	4
348	1	4	4	3	3	4	2	2	2	1	2
349	1	4	4	5	5	5	2	4	4	1	1
350	1	5	5	4	4	4	3	3	3	1	3
351	1	4	3	1	1	1	1	1	1	2	1
352	1	5	4	3	5	5	4	2	2	1	1
353	1	4	4	3	3	3	3	2	2	2	2
354	1	5	4	1	2	4	1	2	2	1	1
355	1	5	5	5	4	4	2	1	2	1	1
356	1	4	4	4	4	4	4	3	3	1	2
357	1	4	5	2	4	4	1	1	4	1	2
358	1	2	4	3	5	5	3	2	3	1	1
359	1	3	3	3	3	3	3	3	3	3	3
360	1	4	5	4	3	5	2	2	2	1	2
361	1	4	4	4	3	4	4	2	4	1	5
362	1	3	3	3	4	3	3	3	2	1	3
363	1	3	4	3	3	2	1	1	1	1	1
364	1	5	4	3	3	4	2	2	3	1	2
365	1	5	5	5	3	2	3	2	3	1	2
366	1	5	5	2	3	3	2	2	3	1	2
367	1	5	5	5	3	2	3	2	3	1	1
368	1	4	5	4	4	4	2	2	2	1	1
369	1	4	4	3	4	4	4	3	4	3	3
370	1	4	5	4	5	5	1	1	1	1	2
371	1	5	4	4	3	4	4	3	5	4	4
372	1	4	5	3	4	4	1	1	1	1	1
373	1	5	4	5	3	4	1	3	1	1	1
374	1	4	5	3	2	4	3	4	4	2	2
375	1	5	5	3	3	4	3	4	4	2	4
376	1	5	5	5	5	5	1	2	1	1	1
377	1	4	4	4	4	4	2	1	1	1	2
378	1	4	4	4	3	4	2	2	2	1	2
379	1	5	5	5	5	2	3	3	3	1	3
380	1	4	2	4	4	2	2	2	4	1	2
381	1	4	4	5	5	5	1	2	3	2	2
382	1	3	3	3	3	3	4	4	3	2	1
383	1	4	5	5	5	5	2	2	2	1	1
384	1	4	3	4	3	3	2	3	4	3	2
385	1	5	5	4	1	3	2	3	3	3	2
386	1	3	4	2	4	5	2	1	2	2	2
387	1	4	5	2	5	2	1	3	4	1	1
388	1	3	4	4	4	3	2	2	2	2	3
389	1	3	3	4	2	4	1	1	2	1	1
390	1	3	4	4	2	3	2	1	3	4	2
391	1	4	4	4	5	5	2	1	2	1	2
393	1	3	4	3	3	5	3	2	1	1	2
394	1	2	5	5	2	4	4	3	2	1	1
395	1	3	5	5	5	3	3	3	4	1	3
396	1	3	2	3	2	2	4	1	4	4	2
397	1	4	5	5	5	5	3	1	1	1	2
398	1	3	4	4	4	4	3	2	1	1	3
399	1	4	4	4	3	2	2	2	1	1	1
400	1	2	3	4	3	3	2	2	2	1	1
401	1	3	3	3	3	3	3	3	3	3	3
402	1	5	5	5	2	2	3	2	4	1	2
403	1	5	5	3	4	3	3	2	2	1	2
404	1	3	4	3	3	3	1	2	2	1	3
405	1	4	4	2	3	4	2	2	2	2	1
406	1	4	4	3	3	3	3	2	3	1	2
407	1	3	3	3	4	4	3	2	1	3	1
408	1	4	4	3	2	3	2	2	3	2	1
409	1	4	4	2	3	5	2	1	2	2	3
410	1	2	3	4	2	2	1	2	1	2	1
411	1	3	5	3	4	4	1	1	1	1	1
412	1	4	3	4	3	3	2	1	1	1	1
413	1	3	4	3	4	4	3	2	2	2	2
414	1	3	4	4	4	4	3	2	3	1	1
415	1	4	4	4	2	3	3	2	1	2	2
416	1	3	3	4	3	3	3	2	2	1	2
417	1	4	5	5	5	4	2	3	2	2	1
418	1	3	4	4	4	4	2	2	1	1	2
419	1	4	4	4	4	4	1	1	1	2	1
420	1	4	4	4	4	3	3	4	4	3	4
421	1	4	5	5	4	4	2	1	1	1	2
422	1	4	4	4	4	4	2	2	1	1	2
423	1	3	4	5	3	3	2	2	2	1	2
424	1	3	4	3	5	4	2	1	1	1	1
425	1	3	3	3	3	3	3	2	1	1	1
426	1	4	4	4	1	3	4	5	4	2	3
427	1	5	5	5	5	1	2	2	2	1	1
428	1	3	2	3	2	2	2	2	2	1	2
429	1	3	4	4	4	4	2	3	1	1	1
430	1	4	4	5	3	3	2	1	1	1	1
431	1	5	5	5	1	1	3	1	2	1	1
432	1	4	4	3	4	3	2	1	1	1	2
433	1	3	3	2	4	4	2	2	2	2	2
434	1	4	5	3	3	3	1	1	1	1	1
435	1	4	5	3	3	3	2	1	2	1	1
436	1	5	5	5	5	4	2	1	2	1	3
437	1	2	3	3	2	2	4	2	2	3	2
438	1	4	4	4	4	4	4	2	1	1	2
439	1	4	4	4	5	5	1	1	2	1	2
440	1	3	3	3	1	4	2	2	2	1	2
441	1	4	4	5	3	3	2	1	2	1	1
442	1	4	4	3	4	3	1	1	2	1	1
443	1	4	4	3	3	4	2	2	2	1	1
444	1	4	5	4	4	2	2	1	3	1	2
445	1	4	4	5	4	3	3	2	2	2	2
446	1	4	4	4	4	4	3	3	4	2	4
447	1	4	4	4	2	3	1	1	1	1	1
448	1	4	4	5	4	4	2	1	2	1	1
450	1	4	4	4	4	3	3	2	2	1	2
452	1	4	4	5	4	4	2	2	2	1	2
453	1	4	4	3	2	3	5	4	3	4	4
454	1	4	5	5	5	5	2	2	1	1	2
456	1	4	4	3	3	3	3	2	3	2	3
457	1	5	5	5	4	4	3	2	1	1	1
458	1	5	4	4	4	4	2	2	2	1	3
459	1	5	5	5	4	5	4	2	2	3	2
460	1	5	5	5	4	4	3	2	2	2	1
461	1	3	4	4	4	4	2	2	2	1	3
462	1	5	5	5	5	5	1	1	1	1	4
463	1	5	5	4	3	4	2	1	1	1	2
464	1	5	5	5	4	5	1	1	1	1	1
465	1	5	5	4	3	4	4	3	3	2	2
466	1	4	5	5	2	2	3	1	1	3	1
467	1	5	4	5	4	4	2	1	2	1	1
468	1	4	4	3	4	4	1	2	2	1	2
469	1	3	4	3	4	4	3	2	2	2	3
470	1	3	4	4	3	4	3	1	2	1	1
471	1	4	4	5	5	5	3	2	1	2	2
472	1	4	4	5	5	4	2	1	2	3	2
473	1	2	4	3	3	3	2	1	2	1	1
475	1	2	3	3	3	3	2	2	2	2	2
476	1	4	4	2	4	3	1	1	2	1	1
477	1	3	4	5	4	3	1	1	1	1	1
478	1	3	5	5	3	4	2	1	1	1	1
479	1	4	4	2	5	3	2	2	2	1	2
480	1	4	4	4	4	4	2	1	1	1	1
481	1	4	5	4	5	5	3	2	2	1	2
482	1	3	4	4	2	2	1	1	2	2	1
483	1	5	5	5	4	5	2	2	2	1	1
484	1	5	3	5	4	5	2	4	3	1	1
485	1	5	5	5	5	5	1	1	1	1	2
486	1	4	4	3	4	3	2	2	3	1	2
487	1	5	5	5	4	5	2	1	2	1	1
488	1	3	3	3	3	3	3	2	2	3	3
489	1	4	5	4	3	2	2	2	2	1	2
490	1	3	4	4	4	4	3	2	2	1	2
491	1	5	5	5	5	5	1	1	3	2	1
492	1	5	5	5	5	4	1	1	2	1	1
493	1	4	5	5	5	5	1	1	2	1	2
494	1	3	5	5	5	5	3	1	2	1	1
495	1	4	4	4	3	3	2	3	3	1	2
496	1	2	3	3	2	3	3	2	2	1	1
497	1	5	5	5	5	5	2	2	1	1	1
498	1	5	5	2	5	5	3	2	2	1	2
499	1	3	3	4	2	3	2	2	2	1	2
500	1	4	4	4	3	2	3	2	1	1	2
501	1	4	4	4	4	4	4	4	3	1	3
502	1	4	5	3	3	4	1	1	1	1	2
503	1	5	5	3	5	5	2	1	4	1	1
504	1	3	4	2	3	3	2	1	1	1	1
505	1	4	5	4	5	5	1	1	1	1	2
506	1	3	4	4	4	3	3	2	3	2	1
507	1	3	4	3	2	4	1	1	1	1	1
508	1	3	4	2	2	2	2	1	1	1	2
509	1	5	5	4	5	5	3	3	3	2	2
510	1	2	2	3	2	1	1	1	2	1	1
990	1	3	3	3	3	5	3	3	2	1	2
991	1	4	4	4	4	4	2	1	1	1	1
992	1	4	5	3	2	3	2	1	2	1	1
993	1	5	5	2	4	4	2	1	1	1	2
994	1	4	3	5	5	5	3	2	1	1	1
995	1	3	3	3	2	2	2	2	1	1	1
996	1	5	5	4	5	5	3	1	1	1	4
997	1	2	3	4	4	4	2	1	1	1	1
998	1	5	5	5	5	5	1	1	1	1	2
999	1	5	4	4	5	4	2	1	1	1	1
1000	1	2	3	3	4	3	1	3	3	1	1
1001	1	4	5	3	3	4	2	2	1	1	2
1002	1	5	4	5	3	5	2	2	1	1	2
1003	1	4	4	1	4	1	3	2	1	1	1
1004	1	4	4	4	4	3	2	1	2	1	1
1005	1	5	5	4	5	5	2	2	2	2	1
1006	1	3	4	4	3	4	4	1	1	1	1
1007	1	3	4	4	4	4	3	3	3	2	2
1008	1	5	2	3	3	4	2	2	5	1	2
1009	1	5	5	5	5	5	2	3	3	1	4
1010	1	5	5	4	4	4	1	2	1	1	1
1011	1	3	3	3	4	5	1	1	3	2	1
1012	1	3	5	5	5	4	1	1	2	1	2
1013	1	4	4	4	3	3	2	2	3	1	2
1014	1	3	4	3	3	4	2	1	2	1	3
1015	1	4	4	5	4	2	2	2	2	1	2
1016	1	4	4	4	5	5	2	1	2	1	2
1017	1	2	3	3	4	4	3	2	2	3	1
1018	1	4	5	4	4	3	2	1	1	1	3
1019	1	4	5	4	4	4	1	1	1	1	1
1020	1	5	5	4	3	5	1	1	2	1	1
1021	1	4	4	4	4	5	2	1	2	1	2
1022	1	4	5	4	5	4	1	1	1	1	1
1023	1	4	3	2	4	5	2	2	2	1	3
1024	1	3	4	3	2	3	5	3	2	1	3
1025	1	3	3	5	2	2	3	3	4	2	3
1026	1	3	4	4	5	4	3	1	3	1	2
1027	1	2	2	3	2	2	5	5	5	3	3
1028	1	5	5	3	5	4	1	3	1	1	2
1029	1	3	3	3	3	3	2	2	1	1	2
1030	1	3	4	5	5	5	2	1	2	1	2
1031	1	4	3	3	3	4	2	1	1	1	2
1032	1	5	5	5	5	5	1	1	1	1	1
1033	1	5	5	5	5	5	5	1	3	1	2
1034	1	5	5	5	3	4	2	2	1	1	2
1035	1	5	5	4	4	4	2	1	2	2	2
1036	1	3	3	4	3	4	2	2	2	1	2
1037	1	3	3	3	1	3	3	5	5	1	3
1038	1	3	4	4	3	5	2	3	2	2	3
1039	1	3	3	4	3	3	2	2	2	1	2
1040	1	5	5	5	1	1	1	4	1	3	1
1041	1	3	3	4	3	4	3	2	4	3	3
1042	1	3	4	3	4	4	3	3	3	3	4
1043	1	3	4	4	3	4	2	2	1	1	1
1044	1	4	4	3	3	3	3	2	4	4	3
1045	1	3	3	3	3	4	3	2	2	1	2
1046	1	4	5	5	4	3	2	2	3	2	2
1047	1	4	4	4	3	4	2	1	1	1	2
1048	1	5	5	4	3	4	2	2	4	1	1
1049	1	3	4	2	3	3	3	4	3	4	3
1050	1	4	4	4	3	4	2	1	2	1	2
1051	1	4	4	3	2	3	1	3	1	1	1
1052	1	5	5	5	4	4	1	1	2	1	2
1053	1	5	5	4	3	4	1	1	1	1	2
1	2	3	4	4	3	3	2	2	1	2	2
2	2	4	5	3	4	5	3	3	4	5	4
3	2	5	5	5	5	5	5	1	1	1	3
4	2	3	5	5	5	5	2	2	1	5	1
5	2	4	5	4	4	5	4	2	2	5	1
6	2	4	3	3	3	3	3	2	2	1	1
7	2	5	5	5	5	5	4	3	3	1	1
8	2	3	4	5	4	3	5	5	3	5	1
9	2	4	5	5	5	5	3	2	1	1	1
10	2	4	4	4	4	4	3	3	3	1	3
12	2	5	5	5	5	5	4	4	4	4	5
13	2	3	4	4	3	4	4	3	2	3	3
14	2	5	5	5	4	5	3	3	1	3	2
15	2	4	4	3	4	4	3	1	1	1	1
16	2	4	3	3	4	4	4	3	2	3	3
18	2	4	5	5	5	5	5	3	2	1	1
20	2	5	4	5	4	5	4	5	4	5	4
21	2	3	2	4	4	4	3	3	2	5	4
23	2	4	4	3	3	3	3	2	1	1	1
24	2	4	4	4	4	5	4	5	4	5	4
26	2	5	5	5	5	5	3	3	3	2	1
27	2	4	3	3	3	3	2	1	1	1	1
28	2	1	4	4	4	5	2	1	1	4	1
29	2	4	4	3	4	3	3	2	3	4	2
31	2	5	5	5	5	5	5	2	1	1	1
32	2	3	4	4	4	5	3	2	1	1	1
33	2	3	5	5	5	3	3	3	1	1	1
34	2	4	4	4	4	4	3	3	1	2	2
35	2	4	4	4	4	4	3	2	1	1	1
36	2	3	4	3	2	3	3	3	4	3	3
37	2	5	5	5	5	5	5	2	2	2	1
38	2	4	4	4	4	3	3	2	1	1	1
39	2	3	2	3	4	4	3	2	2	3	1
40	2	4	4	3	3	2	2	1	1	1	1
41	2	3	2	3	3	4	3	3	2	3	4
42	2	5	5	5	5	5	3	2	2	3	1
44	2	3	4	4	4	5	2	1	1	2	1
45	2	5	5	4	5	5	4	4	5	4	5
48	2	4	4	1	3	3	2	1	1	5	1
49	2	5	5	5	5	5	1	1	1	1	1
51	2	4	4	4	4	4	1	1	1	1	1
52	2	5	4	4	5	5	2	1	1	3	1
53	2	4	4	4	4	4	3	2	1	2	1
54	2	4	3	4	3	4	3	1	1	1	1
55	2	4	4	3	3	3	2	1	1	2	1
56	2	4	4	2	4	4	3	2	2	3	1
58	2	2	4	4	3	4	5	4	2	3	1
59	2	4	2	5	3	3	4	3	2	1	1
60	2	4	3	3	3	3	4	3	4	3	2
61	2	3	4	4	4	4	3	3	2	3	2
62	2	1	3	4	5	4	4	3	1	1	1
66	2	4	4	4	3	4	4	4	4	4	4
67	2	4	4	4	4	3	3	3	3	4	3
68	2	3	5	5	4	5	3	2	3	2	4
69	2	1	2	1	3	4	4	4	5	5	3
70	2	3	3	4	3	3	3	3	4	3	3
71	2	5	4	3	3	3	3	3	2	2	2
72	2	3	4	4	4	4	5	4	4	4	4
73	2	3	4	3	3	4	2	1	1	1	1
74	2	5	5	5	5	5	3	3	3	3	2
75	2	3	4	4	4	4	4	3	3	3	1
77	2	5	4	3	2	3	2	2	1	1	1
78	2	4	4	4	4	4	4	2	1	1	1
79	2	3	5	5	5	5	5	3	2	1	2
80	2	4	3	4	3	3	2	3	2	3	1
81	2	3	3	3	3	4	3	3	2	3	2
82	2	4	4	3	4	4	3	1	1	1	1
84	2	2	3	2	3	3	2	1	1	1	1
85	2	3	3	4	4	4	1	2	3	1	1
86	2	4	4	4	4	4	3	2	1	3	1
87	2	2	1	2	3	2	3	4	3	2	4
88	2	4	4	3	5	3	2	3	4	2	4
89	2	2	1	4	3	1	4	3	5	2	5
90	2	3	4	3	4	4	3	3	2	3	2
91	2	5	5	5	1	2	3	2	1	1	1
93	2	2	3	3	3	3	3	2	1	2	2
98	2	4	4	5	4	4	3	3	1	2	2
99	2	4	4	4	4	4	3	3	3	3	2
101	2	3	4	4	3	5	5	5	2	3	2
102	2	5	4	4	3	5	3	3	4	1	2
103	2	4	4	2	3	5	3	2	1	1	3
105	2	3	4	4	5	5	4	3	3	4	3
106	2	2	3	3	4	4	2	2	2	2	1
107	2	2	3	2	2	2	4	2	2	3	2
108	2	4	4	3	2	2	3	2	1	1	1
109	2	5	5	5	3	4	3	2	4	1	3
112	2	3	4	4	3	5	4	3	4	5	2
113	2	4	3	3	2	4	3	2	2	4	4
114	2	5	5	5	5	5	1	1	1	1	1
115	2	4	4	1	3	2	1	1	1	1	1
116	2	4	3	3	3	4	3	2	3	4	1
117	2	3	3	3	3	2	4	4	3	3	4
119	2	5	5	3	5	5	3	3	2	1	1
120	2	4	4	3	4	4	3	1	1	1	1
121	2	5	5	5	5	5	4	3	3	3	3
122	2	4	4	3	4	4	3	1	1	1	1
123	2	4	3	4	3	4	5	4	2	4	3
124	2	2	3	5	3	3	5	2	1	1	1
125	2	4	4	4	4	4	3	2	1	1	1
126	2	5	5	4	4	4	3	3	2	1	1
127	2	5	5	5	5	5	3	2	1	1	1
129	2	3	3	4	4	3	5	3	1	1	2
130	2	4	4	3	4	3	1	1	1	1	1
131	2	5	5	5	5	5	3	3	1	1	1
133	2	3	3	4	4	5	3	2	1	2	1
135	2	4	4	1	2	2	3	4	5	4	3
136	2	4	4	3	3	4	2	3	2	3	2
137	2	4	4	4	4	3	2	1	1	1	1
138	2	3	3	2	3	2	3	3	1	2	3
139	2	5	5	5	4	3	3	1	1	1	2
140	2	3	2	3	2	4	2	1	1	3	1
141	2	3	3	4	4	4	3	3	2	1	1
142	2	4	4	3	3	3	3	2	2	2	2
143	2	3	3	4	4	4	3	3	3	3	3
144	2	4	4	4	4	2	1	1	1	1	1
145	2	4	4	4	4	4	2	2	2	2	2
146	2	5	5	3	3	3	3	3	3	1	1
147	2	5	4	5	4	5	5	3	2	3	1
148	2	4	4	4	4	4	2	1	2	2	1
149	2	4	4	4	3	3	2	3	2	2	2
150	2	4	3	3	3	3	2	1	1	2	1
151	2	5	5	4	5	5	4	5	5	4	5
152	2	3	3	4	4	4	3	3	3	3	3
153	2	1	2	2	1	3	4	4	2	2	1
154	2	2	2	2	2	2	3	4	2	2	4
155	2	3	3	3	4	3	3	4	4	3	3
157	2	5	5	5	4	5	3	3	2	2	2
158	2	4	5	5	4	5	3	3	4	3	3
159	2	5	5	5	4	4	3	3	3	3	3
160	2	3	3	2	3	2	3	2	2	1	1
162	2	3	3	4	3	3	3	2	1	1	2
163	2	3	3	2	3	3	4	4	2	3	1
164	2	3	3	2	2	2	2	2	3	1	2
165	2	3	3	3	3	4	4	2	2	2	2
166	2	4	3	2	3	2	1	1	1	1	1
167	2	4	4	4	4	3	3	2	2	3	2
168	2	3	3	2	4	3	3	2	1	1	1
169	2	5	5	5	5	5	4	5	4	3	4
171	2	4	3	4	3	3	2	3	4	4	4
173	2	4	5	5	5	4	3	3	2	1	1
174	2	4	4	5	4	4	5	4	5	5	5
175	2	5	4	4	4	3	3	3	3	3	3
179	2	3	4	3	3	3	3	4	4	3	4
180	2	3	5	5	3	5	1	1	1	1	1
182	2	4	4	4	4	4	4	3	2	2	1
183	2	2	1	4	4	5	3	3	3	5	1
185	2	4	4	4	4	4	3	2	1	1	1
187	2	5	4	3	4	3	3	3	1	2	1
188	2	2	5	5	5	5	2	2	1	1	1
189	2	2	2	2	4	4	4	4	3	5	1
190	2	3	4	4	4	4	3	3	3	2	3
191	2	4	4	5	4	3	3	2	2	1	1
192	2	4	4	5	3	5	4	5	5	5	4
193	2	4	3	4	3	4	3	4	3	3	3
194	2	4	3	4	3	4	3	4	3	4	3
195	2	3	4	3	4	5	2	4	5	2	5
196	2	3	3	3	3	3	3	3	3	3	3
197	2	3	4	5	4	4	2	1	1	2	1
198	2	3	2	3	2	4	4	3	3	3	3
199	2	3	4	4	4	4	3	2	2	2	1
200	2	3	4	4	4	4	2	2	1	1	1
201	2	3	4	5	4	3	3	3	3	2	2
202	2	3	4	3	3	3	4	4	3	3	4
203	2	3	3	3	2	3	2	3	2	3	2
205	2	5	3	3	5	3	3	2	2	1	1
209	2	4	3	5	4	5	3	2	1	5	1
210	2	5	5	5	5	4	1	1	1	1	1
211	2	4	3	3	3	1	3	3	3	3	3
212	2	5	5	5	4	4	4	2	1	1	1
213	2	3	3	4	4	4	2	2	1	3	3
214	2	5	5	5	5	4	2	1	1	1	1
215	2	3	3	3	4	4	2	3	2	2	4
217	2	3	3	2	3	3	2	2	2	2	1
218	2	3	4	3	3	3	4	1	2	2	1
219	2	5	5	5	5	5	3	3	1	2	1
222	2	3	5	4	4	4	2	3	2	1	1
223	2	4	4	2	3	5	3	2	2	1	3
224	2	4	2	5	5	5	4	3	4	4	1
225	2	3	2	3	4	3	3	2	3	3	1
226	2	4	4	4	4	4	3	3	2	2	2
227	2	3	4	4	4	4	2	3	1	1	1
229	2	5	4	5	5	3	3	4	4	4	1
230	2	4	4	3	4	4	4	3	2	1	1
231	2	4	4	3	4	4	3	1	1	2	1
232	2	3	3	5	3	4	3	2	2	2	1
233	2	4	4	3	3	3	2	2	2	2	2
234	2	4	4	3	3	3	2	2	2	2	2
236	2	5	5	5	4	4	3	3	2	1	3
237	2	5	3	5	3	5	5	5	5	5	2
238	2	4	4	3	3	3	2	2	2	2	2
239	2	3	4	4	4	4	3	2	3	3	1
240	2	4	4	4	5	4	4	4	5	4	5
241	2	1	4	4	4	4	1	1	1	3	1
242	2	5	3	4	3	3	1	2	2	2	2
243	2	4	4	4	4	4	4	3	3	3	4
244	2	4	5	3	4	3	3	1	1	2	1
245	2	3	3	3	2	3	3	4	4	3	3
246	2	1	2	2	1	1	1	1	1	1	1
247	2	3	3	4	3	3	4	4	3	3	3
248	2	4	4	4	4	4	2	2	2	5	2
249	2	4	4	4	4	4	3	3	2	2	1
250	2	2	2	2	2	3	2	2	1	2	1
251	2	4	3	2	3	3	2	3	2	1	1
252	2	4	3	5	3	3	3	2	1	1	1
253	2	1	3	3	4	4	4	4	1	2	1
254	2	3	3	4	4	3	4	3	4	3	3
258	2	4	4	4	4	4	3	2	2	2	1
259	2	3	4	4	3	5	3	1	1	1	1
260	2	4	4	4	5	3	4	3	3	4	3
261	2	1	5	3	4	3	3	3	4	2	3
262	2	3	4	4	4	4	4	2	2	1	1
263	2	5	5	4	5	5	2	2	1	1	1
264	2	5	5	4	4	5	1	1	1	1	2
265	2	4	4	3	4	4	3	3	3	4	3
266	2	4	4	4	3	4	2	2	1	1	1
267	2	2	3	3	3	1	1	1	1	1	1
268	2	5	4	4	4	4	3	3	4	3	4
269	2	3	3	3	3	3	3	2	2	2	2
270	2	3	3	2	2	3	3	4	2	1	2
272	2	5	5	4	4	4	2	2	2	2	1
273	2	4	3	4	4	4	3	2	1	2	3
274	2	5	5	5	5	5	1	2	2	2	1
275	2	3	3	4	5	5	5	3	3	3	3
277	2	5	5	4	5	5	5	5	4	5	5
278	2	3	3	4	4	5	4	4	3	3	3
279	2	4	4	4	4	4	3	2	4	4	1
280	2	3	4	3	4	5	3	1	1	1	1
281	2	5	5	3	4	3	1	1	1	1	1
282	2	3	4	4	4	4	4	3	2	2	1
283	2	3	3	4	4	4	4	4	3	1	1
285	2	4	4	2	4	4	4	3	2	2	3
286	2	4	4	3	3	5	3	2	2	1	1
287	2	4	4	4	4	4	3	4	3	5	2
288	2	5	5	1	2	2	2	3	3	3	3
289	2	3	3	4	4	3	3	2	1	1	1
290	2	4	4	3	5	4	3	2	2	1	2
291	2	5	5	4	5	5	3	1	1	1	1
292	2	4	4	4	4	3	1	1	1	1	1
294	2	4	4	5	5	2	1	1	1	1	1
295	2	3	4	3	4	3	2	1	1	1	1
296	2	4	4	3	3	3	2	2	2	1	1
297	2	4	4	4	4	4	3	2	1	3	1
298	2	3	4	3	3	3	2	2	2	1	2
300	2	5	5	5	5	4	2	2	2	2	2
301	2	5	5	5	4	4	1	2	2	1	1
302	2	4	4	4	4	5	2	2	2	2	1
305	2	4	4	3	4	5	3	2	2	1	2
308	2	5	5	5	5	5	2	2	1	3	4
309	2	3	3	4	4	3	2	1	1	1	1
310	2	3	4	3	5	5	5	3	3	2	2
311	2	4	4	3	4	4	2	1	1	1	1
312	2	4	4	5	4	4	4	2	2	2	2
313	2	4	4	5	4	4	4	2	2	2	2
314	2	4	4	5	4	4	4	2	2	2	2
318	2	3	4	4	4	5	2	3	3	3	3
320	2	3	4	3	3	3	4	4	3	4	3
321	2	4	3	4	4	5	5	5	5	4	4
322	2	4	4	3	4	3	3	2	2	2	2
325	2	2	4	5	3	4	3	2	2	1	2
326	2	2	3	5	5	4	3	2	3	1	1
327	2	4	4	5	5	3	2	1	3	4	1
328	2	4	4	5	3	3	3	3	2	3	2
330	2	3	3	4	4	4	3	2	2	1	1
332	2	4	5	4	4	5	3	2	1	1	1
333	2	3	4	4	3	5	1	1	1	1	1
336	2	3	5	4	5	5	3	1	1	1	3
338	2	3	4	5	5	5	3	2	1	1	1
339	2	2	3	2	3	4	2	2	1	2	1
340	2	3	4	3	3	4	2	3	1	3	1
341	2	4	4	3	3	3	3	2	2	2	3
342	2	3	3	2	2	2	3	3	3	1	2
343	2	3	3	3	3	4	4	3	1	1	1
344	2	2	5	5	5	5	5	2	1	1	1
345	2	5	5	4	5	5	3	4	3	4	1
346	2	5	4	5	4	4	3	3	1	4	1
347	2	3	3	2	3	4	5	4	2	2	2
348	2	5	5	5	3	5	1	1	2	2	2
349	2	5	5	5	5	5	1	1	1	1	1
350	2	5	5	5	5	5	5	2	2	3	2
351	2	5	5	5	4	3	3	1	1	1	2
352	2	3	3	2	2	3	4	2	2	3	1
353	2	3	3	3	3	3	5	3	1	1	4
354	2	4	4	4	4	3	4	4	3	5	2
355	2	3	4	4	4	4	2	3	2	1	1
356	2	4	5	5	4	5	3	1	2	1	1
357	2	2	2	5	5	5	5	3	2	5	1
358	2	4	4	4	4	4	2	2	2	2	2
359	2	4	4	4	4	4	2	2	1	1	1
360	2	4	4	4	2	4	4	3	3	4	4
361	2	3	2	4	3	3	2	3	4	3	3
362	2	5	5	5	5	5	2	1	1	1	1
363	2	4	4	4	3	3	3	2	2	2	2
364	2	3	3	4	5	1	3	3	1	1	1
365	2	4	4	5	5	5	3	1	2	1	1
366	2	5	4	4	4	4	5	4	4	4	1
367	2	5	5	5	5	4	2	2	1	1	1
368	2	3	4	3	4	3	3	4	4	3	3
369	2	5	5	5	5	5	2	2	2	2	1
370	2	3	3	3	3	3	2	2	2	2	2
371	2	5	5	4	4	4	4	2	2	2	3
372	2	2	3	3	4	4	2	3	1	1	1
373	2	4	5	3	5	5	2	2	2	1	1
374	2	4	3	5	3	2	2	3	3	1	1
375	2	5	5	5	5	5	2	1	2	5	1
376	2	5	5	4	3	2	1	1	3	1	1
377	2	3	4	4	4	4	2	2	2	2	2
378	2	2	2	3	2	3	2	4	3	4	2
379	2	3	3	4	4	4	1	1	1	1	1
380	2	5	3	5	3	5	3	1	1	1	1
382	2	3	4	5	4	3	5	5	4	4	1
383	2	5	5	3	3	2	2	3	1	1	1
384	2	5	5	5	5	5	1	1	1	1	1
385	2	4	4	4	3	3	2	3	2	2	1
386	2	5	5	5	3	3	2	1	1	1	1
387	2	4	4	4	3	4	3	2	1	2	1
388	2	2	2	3	3	4	2	2	1	1	1
389	2	5	5	4	4	4	2	1	3	2	1
390	2	4	4	5	3	4	2	3	3	2	2
391	2	3	3	4	4	4	4	3	3	3	2
392	2	5	4	3	4	4	3	2	1	1	1
393	2	4	4	4	4	3	2	3	2	2	3
394	2	3	4	4	3	4	2	3	1	2	1
395	2	3	4	3	3	3	1	1	1	1	1
396	2	4	4	4	4	5	2	3	2	4	1
397	2	4	4	4	5	5	3	1	1	2	1
398	2	2	4	5	5	5	5	1	1	1	1
400	2	2	3	2	2	2	4	4	1	1	1
403	2	3	4	4	3	3	3	2	2	3	1
404	2	3	4	4	4	4	3	3	3	2	2
405	2	3	4	4	5	5	3	2	1	1	1
407	2	3	4	4	4	4	4	3	1	1	1
408	2	5	5	5	5	5	3	3	3	1	1
409	2	3	4	5	5	5	5	5	3	3	2
410	2	3	2	2	3	3	2	2	1	1	1
411	2	4	4	4	4	3	2	2	3	1	3
412	2	4	5	4	5	5	3	2	1	2	1
413	2	2	4	1	1	3	3	2	1	1	2
414	2	4	4	4	4	4	2	2	2	2	1
415	2	3	4	4	4	4	2	2	2	2	1
417	2	3	4	2	3	3	5	3	1	2	1
418	2	5	5	5	5	3	3	2	1	1	1
420	2	5	5	5	3	3	3	3	3	2	2
421	2	4	4	4	4	4	3	3	2	3	1
424	2	2	3	4	3	3	4	4	3	3	3
425	2	3	3	4	3	4	4	3	3	2	2
426	2	4	4	5	4	4	3	4	1	1	1
427	2	2	2	2	2	2	5	3	2	5	5
428	2	4	5	4	4	4	1	1	1	1	1
429	2	4	4	3	3	3	4	3	3	3	3
432	2	4	4	5	4	4	3	2	3	1	3
433	2	4	3	4	4	4	2	2	2	1	1
435	2	5	5	4	5	3	2	2	2	2	3
436	2	4	4	5	4	4	2	2	1	1	1
437	2	5	5	5	3	3	2	3	1	1	1
441	2	4	3	3	5	4	1	1	1	1	1
442	2	3	5	5	5	5	4	3	4	1	1
443	2	5	5	5	4	3	3	1	2	1	2
444	2	5	5	4	3	4	2	2	1	1	1
446	2	5	5	5	5	5	1	1	1	1	1
447	2	4	5	4	5	5	3	2	2	1	1
448	2	4	4	4	4	4	2	3	2	2	2
449	2	3	4	2	4	3	2	3	3	1	2
450	2	4	4	5	4	3	3	3	1	3	2
451	2	4	4	4	5	5	2	2	2	3	1
454	2	4	4	2	4	4	3	2	2	2	1
455	2	3	3	2	5	5	2	3	2	2	1
456	2	4	5	3	3	4	3	2	1	3	2
457	2	4	5	5	5	5	3	1	1	5	1
458	2	4	5	4	4	5	2	2	1	2	1
459	2	3	2	4	3	4	3	3	2	3	2
460	2	5	5	5	5	5	3	3	2	2	2
461	2	4	4	3	4	5	3	2	2	1	1
462	2	5	5	4	3	5	2	1	2	1	1
463	2	5	3	3	5	3	3	3	3	2	1
464	2	2	3	3	4	4	2	3	2	2	1
465	2	4	4	4	4	3	2	2	2	3	2
466	2	4	4	5	4	5	3	3	1	1	1
467	2	3	3	3	4	4	5	4	3	2	3
468	2	5	5	5	5	5	5	1	1	3	1
469	2	4	4	4	4	4	3	3	3	1	1
471	2	4	4	5	5	5	3	3	3	4	2
472	2	4	4	4	4	5	2	2	1	1	1
473	2	3	3	3	2	3	2	2	3	2	1
474	2	2	4	4	4	4	3	3	2	1	1
475	2	5	5	5	5	5	2	3	1	1	1
476	2	5	5	5	5	5	2	2	2	1	2
478	2	4	4	5	3	4	3	3	1	3	1
479	2	5	5	5	4	5	5	3	1	1	1
480	2	3	2	2	3	4	3	4	3	3	4
481	2	3	2	1	2	3	2	2	3	2	2
482	2	4	4	3	4	5	2	1	1	1	1
483	2	3	3	2	3	3	2	2	2	1	2
484	2	5	5	5	5	5	5	3	3	3	2
485	2	5	5	5	4	4	4	3	4	5	4
487	2	4	4	4	4	4	3	3	2	2	2
488	2	3	4	4	4	4	1	1	1	1	1
489	2	4	4	4	5	5	2	4	4	4	2
491	2	4	4	3	4	4	3	3	2	2	2
492	2	3	4	5	4	4	2	1	1	1	1
493	2	3	3	3	3	2	2	3	3	3	3
496	2	4	4	2	4	4	3	1	1	1	1
498	2	5	5	3	5	5	4	3	1	3	3
500	2	5	4	3	4	4	3	3	2	3	2
501	2	3	2	1	2	3	2	2	3	2	2
504	2	2	3	3	4	3	4	5	4	3	5
505	2	3	5	2	3	4	3	3	1	1	1
506	2	4	4	4	4	4	2	2	2	1	2
507	2	4	2	5	4	4	5	3	3	3	1
508	2	4	4	4	5	5	3	3	3	3	1
509	2	4	4	3	3	4	1	1	1	1	1
510	2	5	5	5	5	5	3	3	3	1	1
511	2	5	5	5	5	5	1	1	1	1	1
512	2	5	5	5	5	5	1	1	1	1	1
513	2	5	5	4	5	5	4	2	2	2	2
514	2	2	3	4	3	3	3	4	3	1	1
515	2	3	4	4	4	4	4	3	1	1	1
516	2	3	5	2	3	4	2	1	1	2	2
517	2	3	4	4	5	5	2	1	1	1	1
518	2	4	4	4	3	4	3	2	1	1	1
519	2	4	4	4	4	4	3	3	1	3	1
520	2	3	4	3	4	3	2	2	2	2	2
521	2	5	5	2	5	5	3	2	2	1	1
523	2	5	4	4	5	5	2	1	1	1	1
524	2	3	4	4	4	4	2	2	2	1	1
525	2	4	5	4	5	4	2	2	1	2	2
527	2	4	4	3	3	3	2	2	1	1	1
528	2	4	4	3	3	4	2	2	2	2	2
529	2	5	5	5	5	5	3	3	3	1	1
530	2	3	4	3	3	4	3	2	2	2	2
531	2	4	4	3	4	3	3	1	3	1	3
532	2	5	5	5	5	5	3	5	1	1	1
533	2	5	5	3	4	4	3	2	1	1	1
534	2	2	1	4	4	3	4	3	3	1	1
535	2	5	4	3	4	4	3	3	2	1	1
537	2	2	2	2	2	3	5	5	5	2	2
538	2	3	4	4	4	4	2	2	1	1	1
539	2	3	4	4	4	4	4	4	3	3	3
541	2	3	3	3	3	4	2	2	3	4	3
542	2	4	3	3	2	2	4	4	3	1	2
543	2	3	3	3	4	4	2	1	1	1	2
544	2	2	3	3	3	3	4	3	3	3	3
545	2	3	3	2	2	3	2	2	1	1	1
546	2	3	4	4	2	4	1	2	1	1	1
547	2	4	5	5	5	5	5	3	4	5	1
548	2	5	5	5	5	5	3	2	2	1	1
549	2	2	4	4	4	5	3	3	2	1	1
550	2	2	4	3	4	4	3	3	2	2	2
551	2	5	5	5	5	5	2	2	2	2	2
552	2	3	3	4	4	4	2	4	3	3	2
553	2	3	3	3	3	3	2	2	3	2	2
554	2	4	3	4	3	3	4	4	3	4	3
555	2	4	4	5	4	5	1	2	1	1	1
556	2	5	5	5	5	3	4	1	1	1	1
557	2	5	5	5	5	5	3	4	3	3	3
559	2	5	5	5	4	4	1	3	1	1	1
560	2	4	3	3	3	2	3	2	1	2	3
561	2	4	4	4	4	4	3	3	2	4	5
562	2	3	5	5	4	4	3	2	2	3	1
563	2	4	4	4	4	4	2	3	1	1	1
564	2	5	5	3	4	5	3	3	2	1	3
565	2	3	4	2	3	4	2	2	1	1	1
568	2	4	4	3	4	3	3	4	4	1	1
569	2	4	3	5	3	5	2	3	4	5	5
571	2	3	4	5	3	4	2	1	1	1	1
572	2	5	5	5	5	5	2	2	2	1	1
573	2	4	5	3	3	4	3	3	3	1	1
574	2	3	4	3	3	3	4	3	3	4	3
575	2	5	5	1	5	5	1	2	3	3	2
576	2	5	5	3	4	2	1	1	1	2	1
577	2	5	5	5	5	5	4	4	4	1	1
579	2	3	3	2	2	2	3	3	3	3	4
580	2	3	4	4	4	5	3	1	1	1	1
581	2	4	4	5	5	5	2	2	1	1	1
582	2	3	3	3	4	2	2	1	2	1	1
584	2	4	4	5	3	3	2	1	1	1	1
585	2	5	5	5	5	5	2	2	1	1	1
586	2	5	5	5	5	3	3	3	2	2	5
587	2	5	5	4	4	4	1	1	1	1	1
588	2	4	3	5	3	4	3	3	3	3	2
590	2	4	2	2	2	2	1	1	1	1	2
591	2	3	4	4	5	5	3	3	2	4	2
592	2	5	3	5	4	5	2	2	3	1	1
595	2	2	3	4	4	4	3	3	1	4	1
596	2	5	5	5	5	5	2	3	1	2	1
597	2	3	3	4	4	4	3	3	3	1	2
598	2	4	4	5	4	4	2	2	2	3	2
600	2	4	4	5	3	3	3	2	2	2	2
601	2	2	3	4	3	4	2	2	2	3	2
602	2	4	5	4	5	3	2	3	1	2	1
603	2	3	4	4	4	4	3	3	4	3	3
604	2	2	5	5	5	5	2	2	3	2	1
605	2	3	4	4	5	5	3	3	3	2	1
606	2	5	4	5	5	5	5	4	4	5	1
607	2	4	4	4	3	4	2	3	2	4	2
608	2	3	4	4	5	5	2	3	2	2	3
609	2	5	4	5	4	4	4	3	2	3	2
610	2	4	5	3	4	5	2	1	1	1	1
611	2	4	5	5	4	4	3	3	2	3	1
612	2	4	4	5	4	4	3	2	1	3	1
613	2	3	3	4	4	4	3	4	3	4	4
614	2	5	4	4	4	4	3	4	4	3	3
615	2	1	2	1	1	2	3	1	1	1	1
618	2	5	5	5	5	4	3	2	1	5	3
621	2	3	4	4	4	5	5	5	5	3	2
623	2	4	5	4	5	5	4	4	5	4	4
624	2	3	2	3	3	2	3	3	2	3	2
625	2	3	3	5	5	5	3	4	3	4	4
626	2	3	3	2	3	3	2	3	2	3	3
628	2	3	3	2	3	3	2	3	3	3	3
629	2	1	2	4	1	1	4	2	3	3	2
636	2	2	3	5	4	1	5	3	4	5	3
637	2	3	4	3	4	5	5	5	4	4	3
642	2	2	2	4	4	4	3	2	2	3	1
643	2	1	2	2	1	1	2	1	3	4	4
647	2	3	3	4	3	4	4	3	5	4	4
650	2	2	3	3	4	4	4	5	2	4	5
652	2	1	1	2	3	1	4	5	4	5	4
654	2	5	4	5	4	3	4	2	1	2	1
655	2	4	4	5	3	3	3	2	1	2	1
656	2	4	4	4	5	4	4	1	1	1	1
657	2	5	5	5	5	5	2	2	2	2	2
658	2	4	4	3	4	4	1	1	1	3	1
659	2	4	4	3	4	4	1	1	1	3	1
660	2	5	5	4	5	3	3	3	2	2	2
661	2	3	3	3	3	2	2	2	1	1	1
662	2	5	5	4	5	5	3	3	2	1	1
663	2	4	4	4	4	4	3	3	4	4	4
664	2	4	3	5	3	4	4	3	3	2	1
665	2	3	3	3	3	3	2	2	2	1	1
666	2	3	2	3	4	4	4	3	2	4	2
667	2	4	5	5	4	5	2	1	1	1	1
668	2	5	5	5	4	5	2	3	1	3	4
669	2	5	5	4	5	5	2	2	3	5	3
670	2	2	3	4	4	4	2	2	2	3	2
671	2	2	3	4	4	4	3	2	2	3	2
674	2	4	5	5	4	4	2	1	1	1	1
676	2	4	3	3	3	3	2	1	3	3	1
677	2	5	4	4	4	4	3	3	3	3	1
678	2	4	4	4	4	5	4	3	3	2	1
679	2	4	4	5	4	5	3	3	2	2	3
680	2	5	5	4	5	5	4	2	3	2	2
681	2	3	4	4	4	5	3	4	4	1	1
682	2	5	5	5	4	4	1	1	1	1	1
683	2	5	5	5	4	4	2	1	1	1	1
684	2	4	5	3	2	4	3	2	1	2	1
685	2	5	3	4	4	4	4	4	1	2	1
686	2	5	5	4	5	5	3	1	1	1	1
687	2	5	5	5	5	4	2	2	1	1	1
689	2	2	4	2	3	4	2	1	2	1	1
690	2	3	4	4	4	4	2	1	1	1	1
692	2	4	3	4	4	4	3	2	1	1	1
693	2	5	5	5	5	5	2	3	1	1	1
694	2	2	3	2	4	5	3	3	3	3	2
696	2	4	4	4	3	4	3	2	2	2	2
698	2	5	5	4	3	1	2	1	1	2	3
699	2	3	4	4	3	4	4	2	2	1	2
700	2	3	4	4	3	3	3	1	1	1	1
702	2	3	4	5	4	4	3	3	5	3	2
703	2	3	4	3	4	4	3	4	4	3	4
704	2	4	4	1	3	3	2	1	1	1	1
705	2	4	4	4	4	5	1	1	1	2	2
708	2	3	3	3	2	2	3	3	3	4	4
